# Supplementary material for: Association between Triplex-Forming Sites of Cardiac Long Noncoding RNA GATA6-AS1 and Chromatin Organization
Source: Noncoding RNA. 2022 Jun 1;8(3):41. doi: 10.3390/ncrna8030041 (PMC9227037; doi:10.3390/ncrna8030041)
Supplement: Supplementary file 1 [file ncrna-08-00041-s001.zip]

Archive with 1 entries (1 files):
- ncrna-1629845-supplementary.pdf
